# Supplementary material for: A multivariable approach for risk markers from pooled molecular data with only partial overlap
Source: BMC Med Genet. 2019 Jul 19;20:128. doi: 10.1186/s12881-019-0849-0 (PMC6642584; doi:10.1186/s12881-019-0849-0)
Supplement: Supplementary file 1 — A list of ethics committees which approved the studies providing data for our applications. (XLSX 11 kb) [file 12881_2019_849_MOESM1_ESM.xlsx]

## Sheet: Sheet1
Abbreviation of study	Ethics committee
ATBC	NCI Special Studies Institutional Review Board
BCCA	UBC BC Cancer Agency Research Ethics Board
CPS-II	American Cancer Society
ELCCS	Northern and Yorkshire Research Ethics Committee
ENGELA	IRB00003888—Comite d’ Evaluation Ethique de l’Inserm IRB#1
EPIC	Imperial College London
EpiLymph	International Agency for Research on Cancer
HPFS	Harvard School of Public Health (HSPH) Institutional Review Board
Iowa-Mayo SPORE	University of Iowa Institutional Review Board
Italian GxE	Comitato Etico Azienda Ospedaliero Universitaria di Cagliari
Mayo Case-Control	Mayo Clinic Institutional Review Board
MCCS	Cancer Council Victoria’s Human Research Ethics Committee
MSKCC	Memorial Sloan-Kettering Cancer Center Institutional Review Board
NCI-SEER	NCI Special Studies Institutional Review Board
NHS	Partners Human Research Committee, Brigham and Women’s Hospital
NSW	NSW Cancer Council Ethics Committee
NYU-WHS	New York University School of Medicine Institutional Review Board
PLCO	NCI Special Studies Institutional Review Board
SCALE	Scientific Ethics Committee for the Capital Region of Denmark and Regional Ethical Review Board in Stockholm (Section 4) IRB#5
USCF2	University of California San Francisco Committee on Human Research
UTAH	University of Utah
WHI	Fred Hutchinson Cancer Research Center
Yale	Human Investigation Committee, Yale University School of Medicine
